# Supplementary material for: A Rapid Review on the Influence of COVID-19 Lockdown and Quarantine Measures on Modifiable Cardiovascular Risk Factors in the General Population
Source: Int J Environ Res Public Health. 2021 Aug 13;18(16):8567. doi: 10.3390/ijerph18168567 (PMC8393482; doi:10.3390/ijerph18168567)
Supplement: Supplementary file 1 [file ijerph-18-08567-s001.zip]

Archive with 1 entries (1 files):
- ijerph-1300479-supplementary.pdf
